# Supplementary material for: Chuna Manual Therapy or Electroacupuncture with Pregabalin for Chemotherapy-Induced Peripheral Neuropathy: A Randomized Controlled Pilot Study
Source: J Clin Med. 2024 Jul 4;13(13):3916. doi: 10.3390/jcm13133916 (PMC11242039; doi:10.3390/jcm13133916)
Supplement: Supplementary file 1 [file jcm-13-03916-s001.zip]

Archive with 1 entries (1 files):
- jcm-2996451-supplementary.pdf
